# Supplementary material for: Indirect Comparison of 10 kHz Spinal Cord Stimulation (SCS) versus Traditional Low-Frequency SCS for the Treatment of Painful Diabetic Neuropathy: A Systematic Review of Randomized Controlled Trials
Source: Biomedicines. 2022 Oct 19;10(10):2630. doi: 10.3390/biomedicines10102630 (PMC9599433; doi:10.3390/biomedicines10102630)
Supplement: Supplementary file 1 [file biomedicines-10-02630-s001.zip]

Archive with 2 entries (2 files):
- Supplementary Material 1_26Aug2022.pdf
- Supplementary Material 2_26Aug2022.pdf
